# Supplementary material for: Video-Assisted Intubating Stylet Technique for Difficult Intubation: A Case Series Report
Source: Healthcare (Basel). 2022 Apr 15;10(4):741. doi: 10.3390/healthcare10040741 (PMC9027904; doi:10.3390/healthcare10040741)
Supplement: Supplementary file 1 [file healthcare-10-00741-s001.zip]

Archive with 7 entries (6 files):
- Supplementary materials Video S1-S6/
- Supplementary materials Video S1-S6/Supplementary materials-S1.mp4
- Supplementary materials Video S1-S6/Supplementary materials-S2.avi
- Supplementary materials Video S1-S6/Supplementary materials-S3.mp4
- Supplementary materials Video S1-S6/Supplementary materials-S4.mp4
- Supplementary materials Video S1-S6/Supplementary materials-S5.mp4
- Supplementary materials Video S1-S6/Supplementary materials-S6.mp4
